# Supplementary material for: Structural and Luminescence Behavior of Nanocrystalline Orthophosphate KMeY(PO4)2: Eu3+ (Me = Ca, Sr) Synthesized by Hydrothermal Method
Source: Materials (Basel). 2022 Mar 1;15(5):1850. doi: 10.3390/ma15051850 (PMC8911688; doi:10.3390/ma15051850)
Supplement: Supplementary file 1 [file materials-15-01850-s001.zip]

Archive with 1 entries (1 files):
- materials-1595843-supplementary.pdf
